# Supplementary material for: ﻿Four new species of Collybiopsis (Omphalotaceae, Agaricales) from subtropical regions of China
Source: MycoKeys. 2025 Jun 11;118:289–311. doi: 10.3897/mycokeys.118.155560 (PMC12177522; doi:10.3897/mycokeys.118.155560)
Supplement: XML Treatment for Collybiopsis subpolygramma [file mycokeys.118.155560-treatment1.xml]

<!DOCTYPE tp:taxon-treatment
  PUBLIC "-//TaxonX//DTD Taxonomic Treatment Publishing DTD v0 20100105//EN" "tax-treatment-NSO.dtd">
<tp:taxon-treatment xmlns:tp="http://www.plazi.org/taxpub"><tp:treatment-meta><kwd-group><label>Taxon classification</label><kwd>
                <named-content content-type="kingdom">Fungi</named-content>
              </kwd><kwd>
                <named-content content-type="order">Agaricales</named-content>
              </kwd><kwd>
                <named-content content-type="family">Omphalotaceae</named-content>
              </kwd></kwd-group><mixed-citation publication-type="journal"><person-group><name><surname>Ding</surname><given-names>Ling</given-names></name><name><surname>Zhong</surname><given-names>Ben-Jian</given-names></name><name><surname>Zeng</surname><given-names>Hui</given-names></name><name><surname>Wang</surname><given-names>Sheng-Nan</given-names></name><name><surname>Yan</surname><given-names>Jun-Qing</given-names></name></person-group><article-title>﻿Four new species of <italic><tp:taxon-name><tp:taxon-name-part taxon-name-part-type="genus" reg="Collybiopsis">Collybiopsis</tp:taxon-name-part></tp:taxon-name></italic> (<tp:taxon-name><tp:taxon-name-part taxon-name-part-type="family">Omphalotaceae</tp:taxon-name-part></tp:taxon-name>, <tp:taxon-name><tp:taxon-name-part taxon-name-part-type="order">Agaricales</tp:taxon-name-part></tp:taxon-name>) from subtropical regions of China</article-title><source>MycoKeys</source><day>11</day><month>06</month><year>2025</year><volume>118</volume><fpage>289</fpage><lpage>311</lpage><pub-id pub-id-type="doi">10.3897/mycokeys.118.155560</pub-id></mixed-citation></tp:treatment-meta><tp:nomenclature><label>﻿</label><tp:taxon-name>
              <object-id xmlns:xlink="http://www.w3.org/1999/xlink" content-type="arpha" xlink:type="simple">D46E8C6F-5864-5559-9857-0F1221ADD180</object-id>
              <tp:taxon-name-part taxon-name-part-type="genus" reg="Collybiopsis">Collybiopsis</tp:taxon-name-part>
              <tp:taxon-name-part taxon-name-part-type="species" reg="subpolygramma">subpolygramma</tp:taxon-name-part>
              <object-id xmlns:xlink="http://www.w3.org/1999/xlink" content-type="mycobank" xlink:type="simple">858728</object-id>
            </tp:taxon-name><tp:taxon-authority>J.Q. Yan, L. Ding, &amp; S.N. Wang</tp:taxon-authority><tp:taxon-status xmlns:xlink="http://www.w3.org/1999/xlink" xlink:type="simple">sp. nov.</tp:taxon-status><xref ref-type="fig" rid="F2">Fig. 2</xref></tp:nomenclature><tp:treatment-sec sec-type="etymology" id="SECID0ELOAK"><title>Etymology.</title><p>Referring to its similarity to <italic>C. polygramma</italic>, that pileus is sulcate.</p></tp:treatment-sec><tp:treatment-sec sec-type="Holotype" id="SECID0E3OAK"><title>Holotype.</title><p>China • Zhejiang Province, Lishui City, Qingtian County, Lanni Lake, 1 August 2021, Jun-Qing Yan, Bin-Rong Ke and Zhi-Heng Zeng, HFJAU2658.</p></tp:treatment-sec><tp:treatment-sec sec-type="diagnosis" id="SECID0EBPAK"><title>Diagnosis.</title><p>This species is characterized by its pileal surface, white in color with a light brown center; crowded and occasionally forked lamellae; white to black-brown stipe; slender cylindrical cheilocystidia; basidia mainly 2-spored; and absence of pleurocystidia.</p></tp:treatment-sec><tp:treatment-sec sec-type="Macrostructures" id="SECID0EGPAK"><title>Macrostructures.</title><p>Pileus 32–61 mm in diam., convex to plane, becoming uplifted in age, umbonate at disc, surface smooth, sulcate up to center from the margin, light brown (7D5–6) at the center, gradually becoming lighter towards the margin, margin white. Lamellae adnexed, occasionally forked, crowded, with 1–3 types of lamellulae, white. Stipe 49–68 × 2.4–4.2 mm, central, hollow, cylindrical, equal, white to black-brown (8F5), surface covered with white fibrils, base covered with white mycelium.</p></tp:treatment-sec><tp:treatment-sec sec-type="Microstructures" id="SECID0ELPAK"><title>Microstructures.</title><p>Basidiospores in side view [n = 115] (5.9)6.4–8.1(8.7) × (3.7)4.1–5.1(5.2) µm (av = 7.2 × 4.6 µm, Q = 1.4–1.8(2.0) (Qm = 1.6 ± 0.1), ellipsoid to elongated-ellipsoid, in profile slightly curved or flattened on one side; in face view (3.7)4.0–5.0(5.1) µm broad, ellipsoid to elongated-ellipsoid, thin-walled, hyaline, non-amyloid. Basidia 24–34 × 5.6–7.9 µm, clavate, 2-spored, occasionally 4-spored. Pleurocystidia absent. Cheilocystidia 21–50 × 5.9–8.6 µm, abundant, slender cylindrical, occasionally fusiform, apex obtuse, occasionally mucronate or capitate, sometimes with small tubercles, thin-walled, hyaline. Pileipellis a cutis, hyphal cells 2.9–9.9 µm broad. Stipitipellis a cutis, hyphal cells 4.0–9.7 µm broad, thin-walled. Caulocystidia 29–100 × 5.1–8.4 µm, abundant, slender cylindrical, apex obtuse or capitate, thin-walled. Clamp connections present.</p><fig id="F2" position="float" orientation="portrait"><object-id xmlns:xlink="http://www.w3.org/1999/xlink" content-type="doi" xlink:type="simple">10.3897/mycokeys.118.155560.figure2</object-id><object-id xmlns:xlink="http://www.w3.org/1999/xlink" content-type="arpha" xlink:type="simple">56405091-F8DC-51AA-826F-FBF8AB50DF61</object-id><label>Figure 2.</label><caption><p><italic><tp:taxon-name><tp:taxon-name-part taxon-name-part-type="genus" reg="Collybiopsis">Collybiopsis</tp:taxon-name-part><tp:taxon-name-part taxon-name-part-type="species" reg="subpolygramma">subpolygramma</tp:taxon-name-part></tp:taxon-name></italic>. <bold>A–C.</bold> Basidiomata; <bold>D–F.</bold> Basidiospores; <bold>G.</bold> Basidia; <bold>H–J.</bold> Cheilocystidia; <bold>K.</bold> Pileipellis; <bold>L.</bold> Caulocystidia. All microscopic structures were observed in 5% KOH, and 1% Congo red was used as the stain. Scale bars: 30 mm (<bold>A–C</bold>); 5 µm (<bold>D–F</bold>); 20 µm (<bold>G</bold>); 30 µm (<bold>H–I</bold>); 20 µm (<bold>J</bold>); 30 µm (<bold>K, L</bold>).</p></caption><graphic xmlns:xlink="http://www.w3.org/1999/xlink" xlink:href="mycokeys-118-289-g002.jpg" position="float" orientation="portrait" xlink:type="simple" id="oo_1350577.jpg"><uri content-type="original_file" xlink:type="simple">https://binary.pensoft.net/fig/1350577</uri></graphic></fig></tp:treatment-sec><tp:treatment-sec sec-type="habitat" id="SECID0EARAK"><title>Habitat.</title><p>Scattered or gregarious on the ground in mixed broad-leaved forests.</p></tp:treatment-sec><tp:treatment-sec sec-type="distribution" id="SECID0EFRAK"><title>Distribution.</title><p>China.</p></tp:treatment-sec><tp:treatment-sec sec-type="material" id="SECID0EKRAK"><title>Additional specimens examined.</title><p>China • Fujian Province: Wuyishan City, Daliankeng, 6 June 2022, Jun-Qing Yan and Lin-Gen Chen, HFJAU3551; Zhejiang Province: Lishui City, Qingtian County, Lanni Lake, 1 August 2021, Jun-Qing Yan, Bin-Rong Ke and Zhi-Heng Zeng, HFJAU2644; Qingtian, 31 August 2021, Ya-Ping Hu, HFJAU3277.</p></tp:treatment-sec><tp:treatment-sec sec-type="remarks" id="SECID0EPRAK"><title>Remarks.</title><p><italic><tp:taxon-name><tp:taxon-name-part taxon-name-part-type="genus" reg="Collybiopsis">Collybiopsis</tp:taxon-name-part><tp:taxon-name-part taxon-name-part-type="species" reg="subpolygramma">subpolygramma</tp:taxon-name-part></tp:taxon-name></italic> is morphologically similar to <italic><tp:taxon-name><tp:taxon-name-part taxon-name-part-type="genus" reg="Gymnopus">G.</tp:taxon-name-part><tp:taxon-name-part taxon-name-part-type="species" reg="coracicolor">coracicolor</tp:taxon-name-part></tp:taxon-name></italic> (Berk. &amp; M.A. Curtis) J.L. Mata, <italic><tp:taxon-name><tp:taxon-name-part taxon-name-part-type="genus" reg="Gymnopus">G.</tp:taxon-name-part><tp:taxon-name-part taxon-name-part-type="species" reg="hondurensis">hondurensis</tp:taxon-name-part></tp:taxon-name></italic> (Murrill) J.L. Mata, <italic><tp:taxon-name><tp:taxon-name-part taxon-name-part-type="genus" reg="Collybiopsis">C.</tp:taxon-name-part><tp:taxon-name-part taxon-name-part-type="species" reg="neotropica">neotropica</tp:taxon-name-part></tp:taxon-name></italic> (Singer) R.H. Petersen and <italic><tp:taxon-name><tp:taxon-name-part taxon-name-part-type="genus" reg="Collybiopsis">C.</tp:taxon-name-part><tp:taxon-name-part taxon-name-part-type="species" reg="polygramma">polygramma</tp:taxon-name-part></tp:taxon-name></italic>, all of which have a cutis of pileipellis without rameales-type structure, similarly shaped basidiospores, and the absence of pleurocystidia. However, <italic><tp:taxon-name><tp:taxon-name-part taxon-name-part-type="genus" reg="Gymnopus">G.</tp:taxon-name-part><tp:taxon-name-part taxon-name-part-type="species" reg="coracicolor">coracicolor</tp:taxon-name-part></tp:taxon-name></italic> has smaller pileus (shorter than 25 mm), larger cheilocystidia (70 × 8–10 µm), and brown incrustation on the pileipellis hyphae (<xref ref-type="bibr" rid="B11">Dennis 1951</xref>). <italic><tp:taxon-name><tp:taxon-name-part taxon-name-part-type="genus" reg="Gymnopus">Gymnopus</tp:taxon-name-part><tp:taxon-name-part taxon-name-part-type="species" reg="hondurensis">hondurensis</tp:taxon-name-part></tp:taxon-name></italic> has four-spored basidia and clavate cheilocystidia (<xref ref-type="bibr" rid="B28">Mata and Ovrebo 2009</xref>). <italic><tp:taxon-name><tp:taxon-name-part taxon-name-part-type="genus" reg="Collybiopsis">Collybiopsis</tp:taxon-name-part><tp:taxon-name-part taxon-name-part-type="species" reg="neotropica">neotropica</tp:taxon-name-part></tp:taxon-name></italic> has smaller pileus (shorter than 23 mm), larger basidiospores (8.2–9.7 × 4.3–4.8 µm), larger basidia (29–32 × 6.8–9.7 µm) with four spores, and irregular, filamentous cheilocystidia (<xref ref-type="bibr" rid="B43">Singer 1961</xref>). <italic><tp:taxon-name><tp:taxon-name-part taxon-name-part-type="genus" reg="Collybiopsis">Collybiopsis</tp:taxon-name-part><tp:taxon-name-part taxon-name-part-type="species" reg="polygramma">polygramma</tp:taxon-name-part></tp:taxon-name></italic> has smaller pileus (shorter than 25 mm) with a distinct umbilicate, absence of cheilocystidia, and hyphae of stipe are thick-walled, up to 3 µm (<xref ref-type="bibr" rid="B29">Mata and Petersen 2003</xref>).</p><p>Additionally, <italic><tp:taxon-name><tp:taxon-name-part taxon-name-part-type="genus" reg="Gymnopus">G.</tp:taxon-name-part><tp:taxon-name-part taxon-name-part-type="species" reg="lodgeae">lodgeae</tp:taxon-name-part></tp:taxon-name></italic> (Singer) J.L. Mata also has a cutis of pileipellis without rameales-type structure and similarly shaped basidiospores. However, <italic><tp:taxon-name><tp:taxon-name-part taxon-name-part-type="genus" reg="Gymnopus">G.</tp:taxon-name-part><tp:taxon-name-part taxon-name-part-type="species" reg="lodgeae">lodgeae</tp:taxon-name-part></tp:taxon-name></italic> has a smaller pileus (shorter than 20 mm), larger cheilocystidia (32–56 × 10–14 µm), and the presence of pleurocystidia (<xref ref-type="bibr" rid="B29">Mata and Petersen 2003</xref>).</p></tp:treatment-sec><ref-list><ref id="B11"><mixed-citation xmlns:xlink="http://www.w3.org/1999/xlink" xlink:type="simple"><person-group><name name-style="western"><surname>Dennis</surname><given-names>RWG</given-names></name></person-group> (<year>1951</year>) Some <tp:taxon-name><tp:taxon-name-part taxon-name-part-type="family">Agaricaceae</tp:taxon-name-part></tp:taxon-name> of Trinidad and Venezuela. Leucosporae 34(Part I): 411–482. <ext-link xlink:href="10.1016/S0007-1536(51)80030-5" ext-link-type="doi" xlink:type="simple">https://doi.org/10.1016/S0007-1536(51)80030-5</ext-link></mixed-citation></ref><ref id="B28"><mixed-citation xmlns:xlink="http://www.w3.org/1999/xlink" xlink:type="simple"><person-group><name name-style="western"><surname>Mata</surname><given-names>JL</given-names></name><name name-style="western"><surname>Ovrebo</surname><given-names>CL</given-names></name></person-group> (<year>2009</year>) <article-title>New reports and illustrations of <italic><tp:taxon-name><tp:taxon-name-part taxon-name-part-type="genus">Gymnopus</tp:taxon-name-part></tp:taxon-name></italic> for Costa Rica and Panama.</article-title><source>Fungal Diversity</source><volume>38</volume>: <fpage>125</fpage>–<lpage>131</lpage>.</mixed-citation></ref><ref id="B43"><mixed-citation xmlns:xlink="http://www.w3.org/1999/xlink" xlink:type="simple"><person-group><name name-style="western"><surname>Singer</surname><given-names>R</given-names></name></person-group> (<year>1961</year>) <article-title>Diagnoses Fangorum novorum Agaricalium II.</article-title><source>Sydowia</source><volume>15</volume>: <fpage>45</fpage>–<lpage>83</lpage>.</mixed-citation></ref><ref id="B29"><mixed-citation xmlns:xlink="http://www.w3.org/1999/xlink" xlink:type="simple"><person-group><name name-style="western"><surname>Mata</surname><given-names>JL</given-names></name><name name-style="western"><surname>Petersen</surname><given-names>RH</given-names></name></person-group> (<year>2003</year>) <article-title>Type studies of neotropical <italic><tp:taxon-name><tp:taxon-name-part taxon-name-part-type="genus">Collybia</tp:taxon-name-part></tp:taxon-name></italic> species.</article-title><source>Mycotaxon</source><volume>38</volume>: <fpage>303</fpage>–<lpage>316</lpage>.</mixed-citation></ref></ref-list></tp:taxon-treatment>
