# Supplementary material for: ﻿Four new species of Collybiopsis (Omphalotaceae, Agaricales) from subtropical regions of China
Source: MycoKeys. 2025 Jun 11;118:289–311. doi: 10.3897/mycokeys.118.155560 (PMC12177522; doi:10.3897/mycokeys.118.155560)
Supplement: XML Treatment for Collybiopsis fucata [file mycokeys.118.155560-treatment2.xml]

<!DOCTYPE tp:taxon-treatment
  PUBLIC "-//TaxonX//DTD Taxonomic Treatment Publishing DTD v0 20100105//EN" "tax-treatment-NSO.dtd">
<tp:taxon-treatment xmlns:tp="http://www.plazi.org/taxpub"><tp:treatment-meta><kwd-group><label>Taxon classification</label><kwd>
                <named-content content-type="kingdom">Fungi</named-content>
              </kwd><kwd>
                <named-content content-type="order">Agaricales</named-content>
              </kwd><kwd>
                <named-content content-type="family">Omphalotaceae</named-content>
              </kwd></kwd-group><mixed-citation publication-type="journal"><person-group><name><surname>Ding</surname><given-names>Ling</given-names></name><name><surname>Zhong</surname><given-names>Ben-Jian</given-names></name><name><surname>Zeng</surname><given-names>Hui</given-names></name><name><surname>Wang</surname><given-names>Sheng-Nan</given-names></name><name><surname>Yan</surname><given-names>Jun-Qing</given-names></name></person-group><article-title>﻿Four new species of <italic><tp:taxon-name><tp:taxon-name-part taxon-name-part-type="genus" reg="Collybiopsis">Collybiopsis</tp:taxon-name-part></tp:taxon-name></italic> (<tp:taxon-name><tp:taxon-name-part taxon-name-part-type="family">Omphalotaceae</tp:taxon-name-part></tp:taxon-name>, <tp:taxon-name><tp:taxon-name-part taxon-name-part-type="order">Agaricales</tp:taxon-name-part></tp:taxon-name>) from subtropical regions of China</article-title><source>MycoKeys</source><day>11</day><month>06</month><year>2025</year><volume>118</volume><fpage>289</fpage><lpage>311</lpage><pub-id pub-id-type="doi">10.3897/mycokeys.118.155560</pub-id></mixed-citation></tp:treatment-meta><tp:nomenclature><label>﻿</label><tp:taxon-name>
              <object-id xmlns:xlink="http://www.w3.org/1999/xlink" content-type="arpha" xlink:type="simple">9EE8397E-BF76-5649-82D1-C45836668700</object-id>
              <tp:taxon-name-part taxon-name-part-type="genus" reg="Collybiopsis">Collybiopsis</tp:taxon-name-part>
              <tp:taxon-name-part taxon-name-part-type="species" reg="fucata">fucata</tp:taxon-name-part>
              <object-id xmlns:xlink="http://www.w3.org/1999/xlink" content-type="mycobank" xlink:type="simple">858729</object-id>
            </tp:taxon-name><tp:taxon-authority>J.Q. Yan, L. Ding, &amp; S.N. Wang</tp:taxon-authority><tp:taxon-status xmlns:xlink="http://www.w3.org/1999/xlink" xlink:type="simple">sp. nov.</tp:taxon-status><xref ref-type="fig" rid="F3">Fig. 3</xref></tp:nomenclature><tp:treatment-sec sec-type="etymology" id="SECID0ESXAK"><title>Etymology.</title><p>Refer to the Latin “fucatus,” meaning “painted”—the lamellae edges are fucata.</p></tp:treatment-sec><tp:treatment-sec sec-type="Holotype" id="SECID0EBYAK"><title>Holotype.</title><p>China • Zhejiang Province, Lanni Lake, Qingtian County, Lishui City, 6 July 2021, Jun-Qing Yan, HFJAU2535.</p></tp:treatment-sec><tp:treatment-sec sec-type="diagnosis" id="SECID0EGYAK"><title>Diagnosis.</title><p>This species is characterized by the reddish-brown, hygrophanous pileus; white lamellae that are adnate to adnexed; reddish-brown stipe with a white apex; basidiospores 3.9–5.2 µm broad; fusiform to utriform pleurocystidia; and cheilocystidia 25–65 × 11–31 µm.</p></tp:treatment-sec><tp:treatment-sec sec-type="Macrostructures" id="SECID0ELYAK"><title>Macrostructures.</title><p>Pileus 6.5–14 mm in diam., hemispherical when young, then becoming convex, applanate when mature, umbilicate at center, margin entire, surface smooth or with striations, hygrophanous, reddish-brown (8D4–5), with color fading from the center to the margin and gradually paling from the margin to the center as the hygrophanous effect disappears, center light brown (7D5–6). Lamellae adnate to slightly adnexed, distant, with 1–2 types of lamellulae, white, with entire edges, concolorous with the lamellae. Stipe 4.0–8.9 × 0.5–1.0 mm, central, hollow, cylindrical, equal, darkening towards the base, white at the apex to reddish-brown (8E5–6) at the base, surface covered with white fibrils, no white mycelium observed at the base.</p><fig id="F3" position="float" orientation="portrait"><object-id xmlns:xlink="http://www.w3.org/1999/xlink" content-type="doi" xlink:type="simple">10.3897/mycokeys.118.155560.figure3</object-id><object-id xmlns:xlink="http://www.w3.org/1999/xlink" content-type="arpha" xlink:type="simple">98382188-47F0-5AB2-9132-98A086E0B954</object-id><label>Figure 3.</label><caption><p><italic><tp:taxon-name><tp:taxon-name-part taxon-name-part-type="genus" reg="Collybiopsis">Collybiopsis</tp:taxon-name-part><tp:taxon-name-part taxon-name-part-type="species" reg="fucata">fucata</tp:taxon-name-part></tp:taxon-name></italic>. <bold>A–C.</bold> Basidiomata; <bold>D–F.</bold> Basidiospores; <bold>G.</bold> Basidia; <bold>H–I.</bold> Pleurocystidia; <bold>J–L.</bold> Cheilocystidia; <bold>M, N.</bold> Pileipellis; <bold>O.</bold> Stipitipellis. All microscopic structures were observed in 5% KOH, and 1% Congo red was used as the stain. Scale bars: 5 mm (<bold>A–C</bold>); 10 µm (<bold>D–F</bold>); 20 µm (<bold>G–I</bold>); 30 µm (<bold>J–O</bold>).</p></caption><graphic xmlns:xlink="http://www.w3.org/1999/xlink" xlink:href="mycokeys-118-289-g003.jpg" position="float" orientation="portrait" xlink:type="simple" id="oo_1350578.jpg"><uri content-type="original_file" xlink:type="simple">https://binary.pensoft.net/fig/1350578</uri></graphic></fig></tp:treatment-sec><tp:treatment-sec sec-type="Microstructures" id="SECID0E5ZAK"><title>Microstructures.</title><p>Basidiospores in side view [n = 118] (6.7)7.0–9.1(9.7) × (3.3)3.9–5.2(5.4) µm (av = 8.1 × 4.4 µm, Q = (1.5)1.6–2.1(2.2) (Qm = 1.8 ± 0.1), ellipsoid to elongated-ellipsoid, in profile slightly curved or flattened on one side; in face view 4.0–5.0(5.1) µm broad, ellipsoid to elongated-ellipsoid, thin-walled, hyaline, non-amyloid. Basidia 21–30 × 5.4–8.5 µm, clavate, 4- or 2-spored. Pleurocystidia 17–34 × 4.2–8.0 µm, abundant, fusiform, utriform, thin-walled, hyaline. Cheilocystidia 25–65 × 11–31 µm, abundant, with pedicellate spherical shapes, occasionally broad club-shaped or clavate, with short protuberances on the surface and occasionally branched, with pedicel 2.5–7.5 µm broad, branches 2.6–15 × 1.1–3.1 µm, thin-walled, hyaline. Pileipellis a cutis, with rameales-type structure, hyphal cells 2.1–8.6 µm broad. Stipitipellis a cutis, with numerous small protrusions on the hyphae, hyphal cells 2.9–13 µm broad, protrusions 3.2–13 × 1.5–6.1 µm, thin-walled. Clamp connections present.</p></tp:treatment-sec><tp:treatment-sec sec-type="habitat" id="SECID0ED1AK"><title>Habitat.</title><p>Scattered or gregarious on decaying wood in mixed forests and broad-leaved forests.</p></tp:treatment-sec><tp:treatment-sec sec-type="distribution" id="SECID0EI1AK"><title>Distribution.</title><p>China.</p></tp:treatment-sec><tp:treatment-sec sec-type="material" id="SECID0EN1AK"><title>Additional specimens examined.</title><p>China • Hubei Province: Longmenhe Village, Xingshan County, Yichang City, 29 June 2024, Jun-Qing Yan, Lin-Gen Chen, Hong Chen, and Ling Ding, HFJAU5343; Zhejiang Province: Lanni Lake, Qingtian County, Lishui City, 1 August 2021, Jun-Qing Yan, Bin-Rong Ke and Zhi-Heng Zeng, HFJAU2653.</p></tp:treatment-sec><tp:treatment-sec sec-type="remarks" id="SECID0ES1AK"><title>Remarks.</title><p><italic><tp:taxon-name><tp:taxon-name-part taxon-name-part-type="genus" reg="Collybiopsis">Collybiopsis</tp:taxon-name-part><tp:taxon-name-part taxon-name-part-type="species" reg="fucata">fucata</tp:taxon-name-part></tp:taxon-name></italic> is morphologically similar to <italic><tp:taxon-name><tp:taxon-name-part taxon-name-part-type="genus" reg="Collybiopsis">C.</tp:taxon-name-part><tp:taxon-name-part taxon-name-part-type="species" reg="californica">californica</tp:taxon-name-part></tp:taxon-name></italic> (Desjardin) R.H. Petersen, <italic><tp:taxon-name><tp:taxon-name-part taxon-name-part-type="genus" reg="Collybiopsis">C.</tp:taxon-name-part><tp:taxon-name-part taxon-name-part-type="species" reg="filamentipes">filamentipes</tp:taxon-name-part></tp:taxon-name></italic> R.H. Petersen, and <italic><tp:taxon-name><tp:taxon-name-part taxon-name-part-type="genus" reg="Collybiopsis">C.</tp:taxon-name-part><tp:taxon-name-part taxon-name-part-type="species" reg="foliiphila">foliiphila</tp:taxon-name-part></tp:taxon-name></italic> (A.K. Dutta, K. Acharya &amp; Antonín) R.H. Petersen within the <italic><tp:taxon-name><tp:taxon-name-part taxon-name-part-type="genus" reg="Collybiopsis">C.</tp:taxon-name-part><tp:taxon-name-part taxon-name-part-type="species" reg="ramealis">ramealis</tp:taxon-name-part></tp:taxon-name></italic> complex, all having a cutis of pileipellis with rameales-type structure and cheilocystidia with rameales-type structure. However, <italic><tp:taxon-name><tp:taxon-name-part taxon-name-part-type="genus" reg="Collybiopsis">C.</tp:taxon-name-part><tp:taxon-name-part taxon-name-part-type="species" reg="californica">californica</tp:taxon-name-part></tp:taxon-name></italic> has a longer stipe (10–46 mm long), narrower basidiospores (3.0–3.3 µm), smaller cheilocystidia (20–42 × 6–20 µm), and absence of pleurocystidia (<xref ref-type="bibr" rid="B12">Desjardin 1987</xref>). <italic><tp:taxon-name><tp:taxon-name-part taxon-name-part-type="genus" reg="Collybiopsis">Collybiopsis</tp:taxon-name-part><tp:taxon-name-part taxon-name-part-type="species" reg="filamentipes">filamentipes</tp:taxon-name-part></tp:taxon-name></italic> has adnexed to subdecurrent lamellae, a longer stipe (12–21 mm), narrower basidiospores (2.5–3.5 µm), and narrower cheilocystidia (8–18 µm broad), clavate to broad clavate, occasionally stoutly dichotomous (<xref ref-type="bibr" rid="B37">Petersen and Hughes 2021</xref>). <italic><tp:taxon-name><tp:taxon-name-part taxon-name-part-type="genus" reg="Collybiopsis">Collybiopsis</tp:taxon-name-part><tp:taxon-name-part taxon-name-part-type="species" reg="foliiphila">foliiphila</tp:taxon-name-part></tp:taxon-name></italic> has white pileus, lamellae often with rusty tawny to dark brick-colored spots, narrower basidiospores (3.0–3.7 µm), smaller cheilocystidia (28.6–31 × 9–12 µm), and absence of pleurocystidia (<xref ref-type="bibr" rid="B14">Dutta et al. 2015</xref>).</p></tp:treatment-sec><ref-list><ref id="B12"><mixed-citation xmlns:xlink="http://www.w3.org/1999/xlink" xlink:type="simple"><person-group><name name-style="western"><surname>Desjardin</surname><given-names>DE</given-names></name></person-group> (<year>1987</year>) <article-title>New and Noteworthy Marasmioid <tp:taxon-name><tp:taxon-name-part taxon-name-part-type="kingdom">Fungi</tp:taxon-name-part></tp:taxon-name> from California.</article-title><source>Mycologia</source><volume>79</volume>: <fpage>123</fpage>–<lpage>134</lpage>. <ext-link xlink:href="10.1080/00275514.1987.12025378" ext-link-type="doi" xlink:type="simple">https://doi.org/10.1080/00275514.1987.12025378</ext-link></mixed-citation></ref><ref id="B37"><mixed-citation xmlns:xlink="http://www.w3.org/1999/xlink" xlink:type="simple"><person-group><name name-style="western"><surname>Petersen</surname><given-names>RH</given-names></name><name name-style="western"><surname>Hughes</surname><given-names>KW</given-names></name></person-group> (<year>2021</year>) <italic><tp:taxon-name><tp:taxon-name-part taxon-name-part-type="genus">Collybiopsis</tp:taxon-name-part></tp:taxon-name></italic> and its type species, <italic><tp:taxon-name><tp:taxon-name-part taxon-name-part-type="genus">Co.</tp:taxon-name-part><tp:taxon-name-part taxon-name-part-type="species">ramealis.</tp:taxon-name-part></tp:taxon-name></italic> Mycotaxon 136: 263–349. <ext-link xlink:href="10.5248/136.263" ext-link-type="doi" xlink:type="simple">https://doi.org/10.5248/136.263</ext-link></mixed-citation></ref><ref id="B14"><mixed-citation xmlns:xlink="http://www.w3.org/1999/xlink" xlink:type="simple"><person-group><name name-style="western"><surname>Dutta</surname><given-names>AK</given-names></name><name name-style="western"><surname>Wilson</surname><given-names>AW</given-names></name><name name-style="western"><surname>Antonín</surname><given-names>V</given-names></name><name name-style="western"><surname>Acharya</surname><given-names>K</given-names></name></person-group> (<year>2015</year>) <article-title>Taxonomic and phylogenetic study on gymnopoid fungi from Eastern India. I.</article-title><source>Mycological Progress</source><volume>14</volume>: <fpage>1</fpage>–<lpage>18</lpage>. <ext-link xlink:href="10.1007/s11557-015-1094-3" ext-link-type="doi" xlink:type="simple">https://doi.org/10.1007/s11557-015-1094-3</ext-link></mixed-citation></ref></ref-list></tp:taxon-treatment>
