# Supplementary material for: ﻿Four new species of Collybiopsis (Omphalotaceae, Agaricales) from subtropical regions of China
Source: MycoKeys. 2025 Jun 11;118:289–311. doi: 10.3897/mycokeys.118.155560 (PMC12177522; doi:10.3897/mycokeys.118.155560)
Supplement: XML Treatment for Collybiopsis dentata [file mycokeys.118.155560-treatment3.xml]

<!DOCTYPE tp:taxon-treatment
  PUBLIC "-//TaxonX//DTD Taxonomic Treatment Publishing DTD v0 20100105//EN" "tax-treatment-NSO.dtd">
<tp:taxon-treatment xmlns:tp="http://www.plazi.org/taxpub"><tp:treatment-meta><kwd-group><label>Taxon classification</label><kwd>
                <named-content content-type="kingdom">Fungi</named-content>
              </kwd><kwd>
                <named-content content-type="order">Agaricales</named-content>
              </kwd><kwd>
                <named-content content-type="family">Omphalotaceae</named-content>
              </kwd></kwd-group><mixed-citation publication-type="journal"><person-group><name><surname>Ding</surname><given-names>Ling</given-names></name><name><surname>Zhong</surname><given-names>Ben-Jian</given-names></name><name><surname>Zeng</surname><given-names>Hui</given-names></name><name><surname>Wang</surname><given-names>Sheng-Nan</given-names></name><name><surname>Yan</surname><given-names>Jun-Qing</given-names></name></person-group><article-title>﻿Four new species of <italic><tp:taxon-name><tp:taxon-name-part taxon-name-part-type="genus" reg="Collybiopsis">Collybiopsis</tp:taxon-name-part></tp:taxon-name></italic> (<tp:taxon-name><tp:taxon-name-part taxon-name-part-type="family">Omphalotaceae</tp:taxon-name-part></tp:taxon-name>, <tp:taxon-name><tp:taxon-name-part taxon-name-part-type="order">Agaricales</tp:taxon-name-part></tp:taxon-name>) from subtropical regions of China</article-title><source>MycoKeys</source><day>11</day><month>06</month><year>2025</year><volume>118</volume><fpage>289</fpage><lpage>311</lpage><pub-id pub-id-type="doi">10.3897/mycokeys.118.155560</pub-id></mixed-citation></tp:treatment-meta><tp:nomenclature><label>﻿</label><tp:taxon-name>
              <object-id xmlns:xlink="http://www.w3.org/1999/xlink" content-type="arpha" xlink:type="simple">14566280-B2C8-5BFC-A7B4-7FFC0858F71A</object-id>
              <tp:taxon-name-part taxon-name-part-type="genus" reg="Collybiopsis">Collybiopsis</tp:taxon-name-part>
              <tp:taxon-name-part taxon-name-part-type="species" reg="dentata">dentata</tp:taxon-name-part>
              <object-id xmlns:xlink="http://www.w3.org/1999/xlink" content-type="mycobank" xlink:type="simple">858730</object-id>
            </tp:taxon-name><tp:taxon-authority>J.Q. Yan, L. Ding, &amp; S.N. Wang</tp:taxon-authority><tp:taxon-status xmlns:xlink="http://www.w3.org/1999/xlink" xlink:type="simple">sp. nov.</tp:taxon-status><xref ref-type="fig" rid="F4">Fig. 4</xref></tp:nomenclature><tp:treatment-sec sec-type="etymology" id="SECID0EK6AK"><title>Etymology.</title><p>Refer to the Latin “dens,” meaning “tooth”—the lamellae edges are dentate.</p></tp:treatment-sec><tp:treatment-sec sec-type="Holotype" id="SECID0EP6AK"><title>Holotype.</title><p>China • Zhejiang Province: Lishui City, Qingtian County, Shigu Lake, 31 July 2021, Jun-Qing Yan, Bin-Rong Ke, Zhi-Heng Zeng, HFJAU2586.</p></tp:treatment-sec><tp:treatment-sec sec-type="diagnosis" id="SECID0EU6AK"><title>Diagnosis.</title><p>This species is characterized by white lamellae that are free, basidiospores 3.9–4.7 µm broad, fusiform to utriform pleurocystidia, and cheilocystidia measuring up to 30–71 × 17–29 µm.</p></tp:treatment-sec><tp:treatment-sec sec-type="Macrostructures" id="SECID0EZ6AK"><title>Macrostructures.</title><p>Pileus 3.0–8.5 mm in diam., convex to plane, umbilicate, margin entire, sulcate towards margin, white, light brown (7D5–6) at the center. Lamellae free, distant, with 1–2 types of lamellulae, white, edges serrate, concolorous with the lamellae. Stipe 2.0–4.0 × 0.4–1.0 mm, central, hollow, cylindrical, equal, darkening towards the base, white at the apex to reddish-brown (8E5–6) at the base, surface covered with white pruinose, no white mycelium observed at the base.</p><fig id="F4" position="float" orientation="portrait"><object-id xmlns:xlink="http://www.w3.org/1999/xlink" content-type="doi" xlink:type="simple">10.3897/mycokeys.118.155560.figure4</object-id><object-id xmlns:xlink="http://www.w3.org/1999/xlink" content-type="arpha" xlink:type="simple">45EB1B13-DB7B-5F21-A26A-C9F2DB9EFC3B</object-id><label>Figure 4.</label><caption><p><italic><tp:taxon-name><tp:taxon-name-part taxon-name-part-type="genus" reg="Collybiopsis">Collybiopsis</tp:taxon-name-part><tp:taxon-name-part taxon-name-part-type="species" reg="dentata">dentata</tp:taxon-name-part></tp:taxon-name></italic>. <bold>A–C.</bold> Basidiomata HFJAU2586, Holotype; <bold>D.</bold> Basidiospore; <bold>E, F.</bold> Pleurocystidia; <bold>G–J.</bold> Cheilocystidia; <bold>K, L.</bold> Pileipellis; <bold>M.</bold> Stipitipellis; <bold>N.</bold> Stipe hyphae; <bold>O.</bold> Caulocystidia. All microscopic structures were observed in 5% KOH, and 1% Congo red was used as the stain. Scale bars: 10 mm (<bold>A</bold>); 5 mm (<bold>B</bold>); 10 mm (<bold>C</bold>); 10 µm (<bold>D</bold>); 20 µm (<bold>E, F</bold>); 30 µm (<bold>G–K</bold>); 10 µm (<bold>L</bold>); 30 µm (<bold>M</bold>); 10 µm (<bold>N, O</bold>).</p></caption><graphic xmlns:xlink="http://www.w3.org/1999/xlink" xlink:href="mycokeys-118-289-g004.jpg" position="float" orientation="portrait" xlink:type="simple" id="oo_1350579.jpg"><uri content-type="original_file" xlink:type="simple">https://binary.pensoft.net/fig/1350579</uri></graphic></fig></tp:treatment-sec><tp:treatment-sec sec-type="Microstructures" id="SECID0EYBBK"><title>Microstructures.</title><p>Basidiospores in side view [n = 44] (6.3)6.7–8.2(8.6) × (3.8)3.9–4.7(5.0) µm (av = 7.5 × 4.3 µm, Q = 1.6–2.0(2.1) (Qm = 1.7 ± 0.11), elongated-ellipsoid to cylindrical, in profile slightly curved or flattened on one side; in face view 3.9–4.9(5.0) µm broad, elongated-ellipsoid to cylindrical, thin-walled, hyaline, non-amyloid. Basidia 18–26 × 7.0–9.6 µm, clavate, 4- or 2-spored. Pleurocystidia 20–32 × 5.5–8.1 µm, abundant, fusiform, utriform, thin-walled, hyaline. Cheilocystidia (28)30–71(152) × 17–29 µm, abundant, pyriform, with pedicellate spherical shapes, broad clavate, with short projections on the surface, occasionally branched, with pedicel 2.6–7.9 µm broad, branches 3.2–7.6 × 0.6–1.7 µm, thin-walled, hyaline. Pileipellis a cutis, with rameales-type structure, hyphal cells 2.1–14 µm broad. Stipitipellis a cutis, with numerous small protrusions on the hyphae, hyphal cells 2.7–14 µm broad, protrusions 1.5–7.1 × 1.0–5.8 µm, thin-walled. Caulocystidia 8.8–55 × 5.1–14 µm, abundant, cylindrical, surface with protuberances, occasionally branches, branches 1.4–7.4 × 0.9–3.2 µm, thin-walled. Clamp connections present.</p></tp:treatment-sec><tp:treatment-sec sec-type="habitat" id="SECID0E4BBK"><title>Habitat.</title><p>Gregarious on decaying wood in mixed forests.</p></tp:treatment-sec><tp:treatment-sec sec-type="distribution" id="SECID0ECCBK"><title>Distribution.</title><p>China.</p></tp:treatment-sec><tp:treatment-sec sec-type="material" id="SECID0EHCBK"><title>Additional specimens examined.</title><p>China • Zhejiang Province: Lishui City, Qingtian County, Shigu Lake, 31 July 2021, Jun-Qing Yan, Bin-Rong Ke, Zhi-Heng Zeng, HFJAU5718.</p></tp:treatment-sec><tp:treatment-sec sec-type="remarks" id="SECID0EMCBK"><title>Remarks.</title><p><italic><tp:taxon-name><tp:taxon-name-part taxon-name-part-type="genus" reg="Collybiopsis">Collybiopsis</tp:taxon-name-part><tp:taxon-name-part taxon-name-part-type="species" reg="dentata">dentata</tp:taxon-name-part></tp:taxon-name></italic> is morphologically similar to <italic><tp:taxon-name><tp:taxon-name-part taxon-name-part-type="genus" reg="Collybiopsis">C.</tp:taxon-name-part><tp:taxon-name-part taxon-name-part-type="species" reg="californica">californica</tp:taxon-name-part></tp:taxon-name></italic>, <italic><tp:taxon-name><tp:taxon-name-part taxon-name-part-type="genus" reg="Collybiopsis">C.</tp:taxon-name-part><tp:taxon-name-part taxon-name-part-type="species" reg="filamentipes">filamentipes</tp:taxon-name-part></tp:taxon-name></italic>, and <italic><tp:taxon-name><tp:taxon-name-part taxon-name-part-type="genus" reg="Collybiopsis">C.</tp:taxon-name-part><tp:taxon-name-part taxon-name-part-type="species" reg="foliiphila">foliiphila</tp:taxon-name-part></tp:taxon-name></italic> within the <italic><tp:taxon-name><tp:taxon-name-part taxon-name-part-type="genus" reg="Collybiopsis">C.</tp:taxon-name-part><tp:taxon-name-part taxon-name-part-type="species" reg="ramealis">ramealis</tp:taxon-name-part></tp:taxon-name></italic> complex, all having a cutis of pileipellis with rameales-type structure and cheilocystidia with rameales-type structure. However, <italic><tp:taxon-name><tp:taxon-name-part taxon-name-part-type="genus" reg="Collybiopsis">C.</tp:taxon-name-part><tp:taxon-name-part taxon-name-part-type="species" reg="californica">californica</tp:taxon-name-part></tp:taxon-name></italic> has narrower basidiospores (3.0–3.3 µm), smaller cheilocystidia (20–42 × 6–20 µm), and absence of pleurocystidia (<xref ref-type="bibr" rid="B12">Desjardin 1987</xref>). <italic><tp:taxon-name><tp:taxon-name-part taxon-name-part-type="genus" reg="Collybiopsis">Collybiopsis</tp:taxon-name-part><tp:taxon-name-part taxon-name-part-type="species" reg="filamentipes">filamentipes</tp:taxon-name-part></tp:taxon-name></italic> has adnexed to subdecurrent lamellae, narrower basidiospores (2.5–3.5 µm), narrower cheilocystidia (8–18 µm), smaller caulocystidia (5–20 × 6–9 µm), cylindrical to digitate, and rarely branched (<xref ref-type="bibr" rid="B37">Petersen and Hughes 2021</xref>). <italic><tp:taxon-name><tp:taxon-name-part taxon-name-part-type="genus" reg="Collybiopsis">Collybiopsis</tp:taxon-name-part><tp:taxon-name-part taxon-name-part-type="species" reg="foliiphila">foliiphila</tp:taxon-name-part></tp:taxon-name></italic> has narrower basidiospores (3.0–3.7 µm), lamellae often with rusty tawny to dark brick-colored spots, smaller cheilocystidia (28.6–31 × 9–12 µm), and absence of pleurocystidia (<xref ref-type="bibr" rid="B14">Dutta et al. 2015</xref>).</p></tp:treatment-sec><ref-list><ref id="B12"><mixed-citation xmlns:xlink="http://www.w3.org/1999/xlink" xlink:type="simple"><person-group><name name-style="western"><surname>Desjardin</surname><given-names>DE</given-names></name></person-group> (<year>1987</year>) <article-title>New and Noteworthy Marasmioid <tp:taxon-name><tp:taxon-name-part taxon-name-part-type="kingdom">Fungi</tp:taxon-name-part></tp:taxon-name> from California.</article-title><source>Mycologia</source><volume>79</volume>: <fpage>123</fpage>–<lpage>134</lpage>. <ext-link xlink:href="10.1080/00275514.1987.12025378" ext-link-type="doi" xlink:type="simple">https://doi.org/10.1080/00275514.1987.12025378</ext-link></mixed-citation></ref><ref id="B37"><mixed-citation xmlns:xlink="http://www.w3.org/1999/xlink" xlink:type="simple"><person-group><name name-style="western"><surname>Petersen</surname><given-names>RH</given-names></name><name name-style="western"><surname>Hughes</surname><given-names>KW</given-names></name></person-group> (<year>2021</year>) <italic><tp:taxon-name><tp:taxon-name-part taxon-name-part-type="genus">Collybiopsis</tp:taxon-name-part></tp:taxon-name></italic> and its type species, <italic><tp:taxon-name><tp:taxon-name-part taxon-name-part-type="genus">Co.</tp:taxon-name-part><tp:taxon-name-part taxon-name-part-type="species">ramealis.</tp:taxon-name-part></tp:taxon-name></italic> Mycotaxon 136: 263–349. <ext-link xlink:href="10.5248/136.263" ext-link-type="doi" xlink:type="simple">https://doi.org/10.5248/136.263</ext-link></mixed-citation></ref><ref id="B14"><mixed-citation xmlns:xlink="http://www.w3.org/1999/xlink" xlink:type="simple"><person-group><name name-style="western"><surname>Dutta</surname><given-names>AK</given-names></name><name name-style="western"><surname>Wilson</surname><given-names>AW</given-names></name><name name-style="western"><surname>Antonín</surname><given-names>V</given-names></name><name name-style="western"><surname>Acharya</surname><given-names>K</given-names></name></person-group> (<year>2015</year>) <article-title>Taxonomic and phylogenetic study on gymnopoid fungi from Eastern India. I.</article-title><source>Mycological Progress</source><volume>14</volume>: <fpage>1</fpage>–<lpage>18</lpage>. <ext-link xlink:href="10.1007/s11557-015-1094-3" ext-link-type="doi" xlink:type="simple">https://doi.org/10.1007/s11557-015-1094-3</ext-link></mixed-citation></ref></ref-list></tp:taxon-treatment>
