# Supplementary material for: ﻿Four new species of Collybiopsis (Omphalotaceae, Agaricales) from subtropical regions of China
Source: MycoKeys. 2025 Jun 11;118:289–311. doi: 10.3897/mycokeys.118.155560 (PMC12177522; doi:10.3897/mycokeys.118.155560)
Supplement: XML Treatment for Collybiopsis latispora [file mycokeys.118.155560-treatment4.xml]

<!DOCTYPE tp:taxon-treatment
  PUBLIC "-//TaxonX//DTD Taxonomic Treatment Publishing DTD v0 20100105//EN" "tax-treatment-NSO.dtd">
<tp:taxon-treatment xmlns:tp="http://www.plazi.org/taxpub"><tp:treatment-meta><kwd-group><label>Taxon classification</label><kwd>
                <named-content content-type="kingdom">Fungi</named-content>
              </kwd><kwd>
                <named-content content-type="order">Agaricales</named-content>
              </kwd><kwd>
                <named-content content-type="family">Omphalotaceae</named-content>
              </kwd></kwd-group><mixed-citation publication-type="journal"><person-group><name><surname>Ding</surname><given-names>Ling</given-names></name><name><surname>Zhong</surname><given-names>Ben-Jian</given-names></name><name><surname>Zeng</surname><given-names>Hui</given-names></name><name><surname>Wang</surname><given-names>Sheng-Nan</given-names></name><name><surname>Yan</surname><given-names>Jun-Qing</given-names></name></person-group><article-title>﻿Four new species of <italic><tp:taxon-name><tp:taxon-name-part taxon-name-part-type="genus" reg="Collybiopsis">Collybiopsis</tp:taxon-name-part></tp:taxon-name></italic> (<tp:taxon-name><tp:taxon-name-part taxon-name-part-type="family">Omphalotaceae</tp:taxon-name-part></tp:taxon-name>, <tp:taxon-name><tp:taxon-name-part taxon-name-part-type="order">Agaricales</tp:taxon-name-part></tp:taxon-name>) from subtropical regions of China</article-title><source>MycoKeys</source><day>11</day><month>06</month><year>2025</year><volume>118</volume><fpage>289</fpage><lpage>311</lpage><pub-id pub-id-type="doi">10.3897/mycokeys.118.155560</pub-id></mixed-citation></tp:treatment-meta><tp:nomenclature><label>﻿</label><tp:taxon-name>
              <object-id xmlns:xlink="http://www.w3.org/1999/xlink" content-type="arpha" xlink:type="simple">80C3ECCF-D74E-53C3-959D-53CD311479CA</object-id>
              <tp:taxon-name-part taxon-name-part-type="genus" reg="Collybiopsis">Collybiopsis</tp:taxon-name-part>
              <tp:taxon-name-part taxon-name-part-type="species" reg="latispora">latispora</tp:taxon-name-part>
              <object-id xmlns:xlink="http://www.w3.org/1999/xlink" content-type="mycobank" xlink:type="simple">858731</object-id>
            </tp:taxon-name><tp:taxon-authority>J.Q. Yan, L. Ding, &amp; S.N. Wang</tp:taxon-authority><tp:taxon-status xmlns:xlink="http://www.w3.org/1999/xlink" xlink:type="simple">sp. nov.</tp:taxon-status><xref ref-type="fig" rid="F5">Fig. 5</xref></tp:nomenclature><tp:treatment-sec sec-type="etymology" id="SECID0EEHBK"><title>Etymology.</title><p>Refer to the Latin “latus,” meaning “broad”—the species having wide basidiospores.</p></tp:treatment-sec><tp:treatment-sec sec-type="Holotype" id="SECID0EJHBK"><title>Holotype.</title><p>China • Fujian Province, Wuyishan Mountain, 12 August 2021, Qin Na, Yu-Peng Gai, HFJAU3109.</p></tp:treatment-sec><tp:treatment-sec sec-type="diagnosis" id="SECID0EOHBK"><title>Diagnosis.</title><p>This species is characterized by white lamellae with a minute, snow-white ring or ruff at the stipe base; basidiospores 4.3–5.9 µm broad; subcylindrical, narrow fusiform, narrow utriform pleurocystidia; and cheilocystidia 16–47 × 13–24 µm.</p></tp:treatment-sec><tp:treatment-sec sec-type="Macrostructures" id="SECID0ETHBK"><title>Macrostructures.</title><p>Pileus 2.5–6.5 mm in diam., convex to plane, margin entire, sulcate towards margin, white, brownish-orange (7C3) at the center. Lamellae adnexed, distant, with 1–2 types of lamellulae, white, edges serrate, concolorous with the lamellae. Stipe 2.1–4.2 × 0.4–0.7 mm, central, hollow, cylindrical, equal, light brown (7D5–6), white at approximately three-quarters of the base, surface covered with white pruinose, with minute snow white ring or ruff on stipe base.</p><fig id="F5" position="float" orientation="portrait"><object-id xmlns:xlink="http://www.w3.org/1999/xlink" content-type="doi" xlink:type="simple">10.3897/mycokeys.118.155560.figure5</object-id><object-id xmlns:xlink="http://www.w3.org/1999/xlink" content-type="arpha" xlink:type="simple">05ED78C6-5E0A-5E0A-A77D-591F953F53F3</object-id><label>Figure 5.</label><caption><p><italic><tp:taxon-name><tp:taxon-name-part taxon-name-part-type="genus" reg="Collybiopsis">Collybiopsis</tp:taxon-name-part><tp:taxon-name-part taxon-name-part-type="species" reg="latispora">latispora</tp:taxon-name-part></tp:taxon-name></italic>. <bold>A, B.</bold> Basidiomata; <bold>C.</bold> Basidiospores; <bold>D, E.</bold> Pleurocystidia; <bold>F.</bold> Cheilocystidia; <bold>G–I.</bold> Pileipellis; <bold>J, K.</bold> Stipitipellis and Caulocystidia; <bold>L.</bold> Basidia. All microscopic structures were observed in 5% KOH, and 1% Congo red was used as the stain. Scale bars: 10 mm (<bold>A, B</bold>); 10 µm (<bold>C</bold>); 30 µm (<bold>D–G</bold>); 20 µm (<bold>H, I</bold>); 30 µm (<bold>J, K</bold>); 20 µm (<bold>L</bold>).</p></caption><graphic xmlns:xlink="http://www.w3.org/1999/xlink" xlink:href="mycokeys-118-289-g005.jpg" position="float" orientation="portrait" xlink:type="simple" id="oo_1350580.jpg"><uri content-type="original_file" xlink:type="simple">https://binary.pensoft.net/fig/1350580</uri></graphic></fig></tp:treatment-sec><tp:treatment-sec sec-type="Microstructures" id="SECID0EKJBK"><title>Microstructures.</title><p>Basidiospores in side view [n = 43] (6.4)6.7–8.1(8.2) × (4.1)4.3–5.9(6.2) µm (av = 7.4 × 4.8 µm, Q = 1.3–1.6(1.8) (Qm = 1.5 ± 0.09), ellipsoid to elongated-ellipsoid, in profile slightly curved or flattened on one side; in face view (4.3)4.5–5.7(7.3) µm broad, broadly ellipsoid, ellipsoid to elongated-ellipsoid, thin-walled, hyaline, non-amyloid. Basidia 16–28 × 5.1–8.6 µm, clavate, 2- or 4-spored. Pleurocystidia 18–37 × 4.4–7.3 µm, abundant, subcylindrical, narrow fusiform, narrow utriform, thin-walled, hyaline. Cheilocystidia 16–47 × 13–24 µm, abundant, pyriform, broad clavate, with pedicellate spherical shapes, with short projections on the surface, occasionally branched, with pedicel 3.1–6.6 µm broad, branches 2.7–11 × 1.2–3.1 µm, thin-walled, hyaline. Pileipellis a cutis, with rameales-type structure, hyphal cells 3.8–9.1 µm broad. Stipitipellis a cutis, hyphal cells 3.3–7.7 µm broad, thin-walled. Caulocystidia 21–47 × 3.4–9.7 µm, abundant, cylindrical, surface with protuberances or branches, thin-walled. Clamp connections present.</p></tp:treatment-sec><tp:treatment-sec sec-type="ecology" id="SECID0EPJBK"><title>Ecology.</title><p>Scattered on dead branches in mixed forests.</p></tp:treatment-sec><tp:treatment-sec sec-type="remarks" id="SECID0EUJBK"><title>Remarks.</title><p><italic><tp:taxon-name><tp:taxon-name-part taxon-name-part-type="genus" reg="Collybiopsis">Collybiopsis</tp:taxon-name-part><tp:taxon-name-part taxon-name-part-type="species" reg="latispora">latispora</tp:taxon-name-part></tp:taxon-name></italic> is morphologically similar to <italic><tp:taxon-name><tp:taxon-name-part taxon-name-part-type="genus" reg="Collybiopsis">C.</tp:taxon-name-part><tp:taxon-name-part taxon-name-part-type="species" reg="californica">californica</tp:taxon-name-part></tp:taxon-name></italic>, <italic><tp:taxon-name><tp:taxon-name-part taxon-name-part-type="genus" reg="Collybiopsis">C.</tp:taxon-name-part><tp:taxon-name-part taxon-name-part-type="species" reg="filamentipes">filamentipes</tp:taxon-name-part></tp:taxon-name></italic>, and <italic><tp:taxon-name><tp:taxon-name-part taxon-name-part-type="genus" reg="Collybiopsis">C.</tp:taxon-name-part><tp:taxon-name-part taxon-name-part-type="species" reg="foliiphila">foliiphila</tp:taxon-name-part></tp:taxon-name></italic> within the <italic><tp:taxon-name><tp:taxon-name-part taxon-name-part-type="genus" reg="Collybiopsis">C.</tp:taxon-name-part><tp:taxon-name-part taxon-name-part-type="species" reg="ramealis">ramealis</tp:taxon-name-part></tp:taxon-name></italic> complex, all having a cutis of pileipellis with rameales-type structure and cheilocystidia with rameales-type structure. However, <italic><tp:taxon-name><tp:taxon-name-part taxon-name-part-type="genus" reg="Collybiopsis">C.</tp:taxon-name-part><tp:taxon-name-part taxon-name-part-type="species" reg="californica">californica</tp:taxon-name-part></tp:taxon-name></italic> has a longer stipe (10–46 mm), narrower basidiospores (3.0–3.3 µm), and absence of pleurocystidia (<xref ref-type="bibr" rid="B12">Desjardin 1987</xref>). <italic><tp:taxon-name><tp:taxon-name-part taxon-name-part-type="genus" reg="Collybiopsis">Collybiopsis</tp:taxon-name-part><tp:taxon-name-part taxon-name-part-type="species" reg="filamentipes">filamentipes</tp:taxon-name-part></tp:taxon-name></italic> has a longer stipe (12–21 mm), smooth, narrower basidiospores (2.5–3.5 µm), and cheilocystidia that are typically clavate to broad clavate, occasionally stoutly dichotomous (<xref ref-type="bibr" rid="B37">Petersen and Hughes 2021</xref>). <italic><tp:taxon-name><tp:taxon-name-part taxon-name-part-type="genus" reg="Collybiopsis">Collybiopsis</tp:taxon-name-part><tp:taxon-name-part taxon-name-part-type="species" reg="foliiphila">foliiphila</tp:taxon-name-part></tp:taxon-name></italic> has lamellae often with rusty tawny to dark brick-colored spots, narrower basidiospores (3.0–3.7 µm), narrower cheilocystidia (9–12 µm), and absence of pleurocystidia (<xref ref-type="bibr" rid="B14">Dutta et al. 2015</xref>).</p></tp:treatment-sec><ref-list><ref id="B12"><mixed-citation xmlns:xlink="http://www.w3.org/1999/xlink" xlink:type="simple"><person-group><name name-style="western"><surname>Desjardin</surname><given-names>DE</given-names></name></person-group> (<year>1987</year>) <article-title>New and Noteworthy Marasmioid <tp:taxon-name><tp:taxon-name-part taxon-name-part-type="kingdom">Fungi</tp:taxon-name-part></tp:taxon-name> from California.</article-title><source>Mycologia</source><volume>79</volume>: <fpage>123</fpage>–<lpage>134</lpage>. <ext-link xlink:href="10.1080/00275514.1987.12025378" ext-link-type="doi" xlink:type="simple">https://doi.org/10.1080/00275514.1987.12025378</ext-link></mixed-citation></ref><ref id="B37"><mixed-citation xmlns:xlink="http://www.w3.org/1999/xlink" xlink:type="simple"><person-group><name name-style="western"><surname>Petersen</surname><given-names>RH</given-names></name><name name-style="western"><surname>Hughes</surname><given-names>KW</given-names></name></person-group> (<year>2021</year>) <italic><tp:taxon-name><tp:taxon-name-part taxon-name-part-type="genus">Collybiopsis</tp:taxon-name-part></tp:taxon-name></italic> and its type species, <italic><tp:taxon-name><tp:taxon-name-part taxon-name-part-type="genus">Co.</tp:taxon-name-part><tp:taxon-name-part taxon-name-part-type="species">ramealis.</tp:taxon-name-part></tp:taxon-name></italic> Mycotaxon 136: 263–349. <ext-link xlink:href="10.5248/136.263" ext-link-type="doi" xlink:type="simple">https://doi.org/10.5248/136.263</ext-link></mixed-citation></ref><ref id="B14"><mixed-citation xmlns:xlink="http://www.w3.org/1999/xlink" xlink:type="simple"><person-group><name name-style="western"><surname>Dutta</surname><given-names>AK</given-names></name><name name-style="western"><surname>Wilson</surname><given-names>AW</given-names></name><name name-style="western"><surname>Antonín</surname><given-names>V</given-names></name><name name-style="western"><surname>Acharya</surname><given-names>K</given-names></name></person-group> (<year>2015</year>) <article-title>Taxonomic and phylogenetic study on gymnopoid fungi from Eastern India. I.</article-title><source>Mycological Progress</source><volume>14</volume>: <fpage>1</fpage>–<lpage>18</lpage>. <ext-link xlink:href="10.1007/s11557-015-1094-3" ext-link-type="doi" xlink:type="simple">https://doi.org/10.1007/s11557-015-1094-3</ext-link></mixed-citation></ref></ref-list></tp:taxon-treatment>
